# Supplementary material for: Alginate-Based Beads Containing Artemisia absinthium L. Extract as Innovative Ingredients for Baked Products
Source: Gels. 2026 Jan 1;12(1):43. doi: 10.3390/gels12010043 (PMC12840771; doi:10.3390/gels12010043)
Supplement: Supplementary file 1 [file gels-12-00043-s001.zip]

Archive with 1 entries (1 files):
- gels-4052203-supplementary.pdf
